# Supplementary material for: AlphaFold Accurately Predicts the Structure of Ribosomally Synthesized and Post-Translationally Modified Peptide Biosynthetic Enzymes
Source: Biomolecules. 2023 Aug 12;13(8):1243. doi: 10.3390/biom13081243 (PMC10452190; doi:10.3390/biom13081243)
Supplement: Supplementary file 1 [file biomolecules-13-01243-s001.zip]

Archive with 1 entries (1 files):
- biomolecules-2545106-supplementary.pdf
